# Supplementary material for: Physiological and Gene Expression Responses of Six Annual Ryegrass Cultivars to Cobalt, Lead, and Nickel Stresses
Source: Int J Mol Sci. 2021 Dec 18;22(24):13583. doi: 10.3390/ijms222413583 (PMC8704220; doi:10.3390/ijms222413583)
Supplement: Supplementary file 1 [file ijms-22-13583-s001.zip]

Archive with 1 entries (1 files):
- ijms-1502378-supplementary.pdf
